# Supplementary material for: Paeoniflorin alleviates the progression of retinal vein occlusion via inhibiting hypoxia inducible factor-1α/vascular endothelial growth factor/STAT3 pathway
Source: Bioengineered. 2022 Jun 2;13(5):13622–31. doi: 10.1080/21655979.2022.2081755 (PMC9275925; doi:10.1080/21655979.2022.2081755)
Supplement: Supplemental Material [file KBIE_A_2081755_SM6623.zip]

Archive with 21 entries (16 files):
- WB raw blots/
- WB raw blots/Figure 3E raw blots/
- WB raw blots/Figure 3E raw blots/Figure 3E raw blots-B-HIF-1α-120kDa.jpg
- WB raw blots/Figure 3E raw blots/Figure 3E raw blots-B-p-STAT3-86kDa.jpg
- WB raw blots/Figure 3E raw blots/Figure 3E raw blots-B-STAT3-86kDa.jpg
- WB raw blots/Figure 3E raw blots/Figure 3E raw blots-B-VEGFA-23kDa.jpg
- WB raw blots/Figure 3E raw blots/Figure 3E raw blots-B-α-Tubulin-55kDa.jpg
- WB raw blots/Figure 4B raw blots/
- WB raw blots/Figure 4B raw blots/Figure 4B raw blots-B-HIF-1α-120kDa.jpg
- WB raw blots/Figure 4B raw blots/Figure 4B raw blots-B-α-Tubulin-55kDa.jpg
- WB raw blots/Figure 5C raw blots/
- WB raw blots/Figure 5C raw blots/Figure 5C raw blots-B-B-p-STAT3-86kDa.jpg
- WB raw blots/Figure 5C raw blots/Figure 5C raw blots-B-STAT3-86kDa.jpg
- WB raw blots/Figure 5C raw blots/Figure 5C raw blots-B-VEGFA-23kDa.jpg
- WB raw blots/Figure 5C raw blots/Figure 5C raw blots-B-α-Tubulin-55kDa.jpg
- WB raw blots/Figure 6D raw blots/
- WB raw blots/Figure 6D raw blots/Figure 6D raw blots-B-HIF-1α-120kDa.jpg
- WB raw blots/Figure 6D raw blots/Figure 6D raw blots-B-p-STAT3-86kDa.jpg
- WB raw blots/Figure 6D raw blots/Figure 6D raw blots-B-STAT3-86kDa.jpg
- WB raw blots/Figure 6D raw blots/Figure 6D raw blots-B-VEGFA-23kDa.jpg
- WB raw blots/Figure 6D raw blots/Figure 6D raw blots-B-α-Tubulin-55kDa.jpg
